# Supplementary material for: Donor-Derived Cell-Free DNA as a Non-Invasive Biomarker for Graft Rejection in Kidney Transplant Recipients: A Prospective Study among the Indian Population
Source: Diagnostics (Basel). 2023 Nov 27;13(23):3540. doi: 10.3390/diagnostics13233540 (PMC10706139; doi:10.3390/diagnostics13233540)
Supplement: Supplementary file 1 [file diagnostics-13-03540-s001.zip]

Archive with 1 entries (1 files):
- diagnostics-2604789-supplementary.pdf
